# Supplementary material for: Defining Optimal Conditions for Tumor Extracellular Vesicle DNA Extraction for Mutation Profiling
Source: Cancers (Basel). 2022 Jul 2;14(13):3258. doi: 10.3390/cancers14133258 (PMC9265681; doi:10.3390/cancers14133258)
Supplement: Supplementary file 1 [file cancers-14-03258-s001.zip]

Archive with 2 entries (2 files):
- cancers-1761083- File S1.pdf
- cancers-1761083-supplementary.pdf
